# Supplementary material for: Beyond Pooled Estimates: A Stratified Systematic Review with Quantitative Comparisons of Surgical Approaches and Diversion Strategies After Radical Cystectomy
Source: Life (Basel). 2026 May 13;16(5):811. doi: 10.3390/life16050811 (PMC13208718; doi:10.3390/life16050811)
Supplement: Supplementary file 1 [file life-16-00811-s001.zip]

Archive with 1 entries (1 files):
- life-4211621-supplementary.pdf
